# Supplementary material for: Validation and Development of Claims-Based Algorithms for Identifying Thyroid Eye Disease Using the IRIS Registry-Komodo Linked Database
Source: J Clin Med. 2026 May 15;15(10):3836. doi: 10.3390/jcm15103836 (PMC13207259; doi:10.3390/jcm15103836)
Supplement: Supplementary file 1 [file jcm-15-03836-s001.zip]

Archive with 2 entries (2 files):
- Supplemental Figure S1_10092025.pdf
- Supplemental Table S1.pdf
